# Supplementary material for: Cytoplasmic RAP1 mediates cisplatin resistance of non-small cell lung cancer
Source: Cell Death Dis. 2017 May 18;8(5):e2803–. doi: 10.1038/cddis.2017.210 (PMC5520727; doi:10.1038/cddis.2017.210)
Supplement: Supplementary Table S2 [file cddis2017210x2.xls]

## Sheet: Sheet1
Sample Number	Tumor Type	Grade	Cytoplasmic RAP1			Nuclear RAP1			Peri-tumoral Tissue Type	Cytoplasmic RAP1			Nuclear RAP1			Survival (Months)
			Staining Intensity	%Positive	Expression	Staining Intensity	%Positive	Expression		Staining Intensity	%Positive	Expression	Staining Intensity	%Positive	Expression
1	Adeno	I	0	0	0	1	60	0.6	Lung	0	0	0	1.5	85	1.275	113
2	Adeno	I	0	0	0	1	50	0.5	Lung	0	0	0	2	60	1.2	92
3	Adeno	I	0	0	0	1	95	0.95	Lung	0.5	20	0.1	1	90	0.9	59
4	Adeno	I	0	0	0	1	30	0.3	Lung	0	0	0	0.5	80	0.4	58
5	Adeno	I	0	0	0	1.5	60	0.9	Lung	0	0	0	1	60	0.6	49
6	Adeno	I	0	0	0	2	70	1.4	Lung	0	0	0	1	100	1	49
7	Adeno	I	1	30	0.3	1	95	0.95	Lung	0	0	0	2	90	1.8	1
8	Adeno	I	1	10	0.1	2	60	1.2	Lung	0	0	0	3	80	2.4	121
9	Adeno	II	0	0	0	1	80	0.8	Lung	0.5	60	0.3	3	95	2.85	74
10	Adeno	II	0	0	0	3	70	2.1	Lung	0	0	0	1	50	0.5	119
11	Adeno	II	0	0	0	1.5	95	1.425	Lung	1	20	0.2	2	75	1.5	67
12	Adeno	II	0	0	0	1	80	0.8	Lung	0	0	0	3	50	1.5	62
13	Adeno	II	0	0	0	3	50	1.5	Lung	0	0	0	3	70	2.1	91
14	Adeno	II	0	0	0	3	40	1.2	Lung	0	0	0	2	80	1.6	84
15	Adeno	II	0	0	0	0.5	80	0.4	Lung	0	0	0	2	40	0.8	79
16	Adeno	II	0	0	0	1	40	0.4	Lung	1	10	0.1	3	60	1.8	72
17	Adeno	II	0	0	0	1.5	65	0.975	Lung	0	0	0	1	80	0.8	68
18	Adeno	II	0	0	0	2	80	1.6	Lung	1	30	0.3	2	80	1.6	68
19	Adeno	II	0	0	0	0.5	70	0.35	Lung	1	10	0.1	2	40	0.8	48
20	Adeno	II	0.5	20	0.1	2	85	1.7	Lung	1	30	0.3	3	50	1.5	35
21	Adeno	II	0	0	0	1.5	40	0.6	Lung	1	10	0.1	3	70	2.1	56
22	Adeno	II	0	0	0	1.5	80	1.2	Lung	0	0	0	1	60	0.6	55
23	Adeno	II	0	0	0	2	60	1.2	Lung	1	10	0.1	1.5	65	0.975	54
24	Adeno	II	0	0	0	1.5	55	0.825	Lung	0.5	20	0.1	2	70	1.4	50
25	Adeno	II	1	10	0.1	2	80	1.6	Lung	0	0	0	3	80	2.4	34
26	Adeno	II	0.5	10	0.05	1	60	0.6	Lung	0.5	10	0.05	3	30	0.9	24
27	Adeno	II	0	0	0	1	95	0.95	Lung	1	10	0.1	2	70	1.4	48
28	Adeno	II	0	0	0	3	90	2.7	Lung	0	0	0	2	60	1.2	40
29	Adeno	II	0	0	0	1	95	0.95	Lung	2	20	0.4	1	80	0.8	40
30	Adeno	II	0	0	0	2	80	1.6	Lung	1	10	0.1	1	80	0.8	39
31	Adeno	II	0	0	0	3	100	3	Lung	0	0	0	1.5	80	1.2	39
32	Adeno	II	0	0	0	1	90	0.9	Lung	0.5	30	0.15	2	50	1	38
33	Adeno	II	0	0	0	2	90	1.8	Lung partial malignant	0	0	0	1	80	0.8	30
34	Adeno	II	0	0	0	2	90	1.8	Lung	0	0	0	1	90	0.9	29
35	Adeno	II	1	10	0.1	2	100	2	Lung	0.5	20	0.1	1.5	50	0.75	29
36	Adeno	II	0.5	10	0.05	3	80	2.4	Lung	1	10	0.1	3	50	1.5	27
37	Adeno	II	0	0	0	1.5	80	1.2	Lung	0.5	10	0.05	1	80	0.8	25
38	Adeno	II	1	10	0.1	2	95	1.9	Lung	0.5	15	0.075	2	80	1.6	21
39	Adeno	II	0	0	0	3	55	1.65	Lung	0	0	0	0.5	80	0.4	15
40	Adeno	II	0	0	0	1.5	80	1.2	Lung	0	0	0	1	90	0.9	15
41	Adeno	II	0	0	0	2	90	1.8	Lung	2	10	0.2	2	70	1.4	15
42	Adeno	II	0	0	0	3	95	2.85	Lung	0	0	0	1	75	0.75	15
43	Adeno	II	0	0	0	3	65	1.95	Lung partial malignant	0	0	0	1	80	0.8	14
44	Adeno	II	0	0	0	2	90	1.8	Lung	0	0	0	1	90	0.9	14
45	Adeno	II	1	10	0.1	1	90	0.9	Lung	0	0	0	1	80	0.8	13
46	Adeno	II	0.5	10	0.05	3	80	2.4	Lung	1	10	0.1	3	70	2.1	10
47	Adeno	II	0.5	10	0.05	1	10	0.1	Lung	2	10	0.2	1.5	60	0.9	2
48	Adeno	II	1	10	0.1	3	90	2.7	Lung	0	0	0	3	95	2.85	62
49	Adeno	II	0.5	20	0.1	3	70	2.1	Lung	1	20	0.2	2	80	1.6	33
50	Adeno	II	1	10	0.1	2	95	1.9	Lung	0.5	10	0.05	2	60	1.2	16
51	Adeno	II	0.5	30	0.15	2	95	1.9	Lung	0	0	0	3	40	1.2	91
52	Adeno	II	0.5	30	0.15	1.5	65	0.975	Lung	0	0	0	3	60	1.8	65
53	Adeno	II	0.5	30	0.15	1	20	0.2	Lung	0	0	0	0.5	40	0.2	15
54	Adeno	II	1	30	0.3	2	95	1.9	Lung	0	0	0	1	80	0.8	39
55	Adeno	II	0.5	60	0.3	1	40	0.4	Lung	1	10	0.1	3	40	1.2	3
56	Adeno	II	0.5	90	0.45	1.5	80	1.2	Lung	1	20	0.2	3	85	2.55	13
57	Adeno	II	0.5	90	0.45	2	70	1.4	Lung	0	0	0	1	80	0.8	6
58	Adeno	II	1	50	0.5	2	75	1.5	Lung	1	10	0.1	2	60	1.2	3
59	Adeno	II	1	60	0.6	2	50	1	Lung	0	0	0	2	30	0.6	25
60	Adeno	II	1	80	0.8	1	95	0.95	Lung	1	10	0.1	3	60	1.8	78
61	Adeno	II	1	80	0.8	1	80	0.8	Lung	0	0	0	1	90	0.9	57
62	Adeno	II	1	90	0.9	2	80	1.6	Lung	0	0	0	2	40	0.8	39
63	Adeno	II	1	90	0.9	3	80	2.4	Lung	0	0	0	1	90	0.9	33
64	Adeno	II	1	90	0.9	1	80	0.8	Lung	0	0	0	1	80	0.8	25
65	Adeno	II	1	90	0.9	1.5	66	0.99	Lung	0	0	0	2	75	1.5	12
66	Adeno	II	1	90	0.9	2	90	1.8	Lung	0	0	0	3	80	2.4	7
67	Adeno	II	1	90	0.9	2	90	1.8	Lung	0.5	10	0.05	2	80	1.6	5
68	Adeno	II	1	95	0.95	2	100	2	Lung	0	0	0	3	80	2.4	17
69	Adeno	II	1	100	1	1	95	0.95	Lung	0.5	30	0.15	1	80	0.8	33
70	Adeno	II	1.5	80	1.2	2	65	1.3	Lung	0	0	0	1	90	0.9	52
71	Adeno	II	1.5	90	1.35	3	95	2.85	Lung	0	0	0	0.5	100	0.5	49
72	Adeno	II	2	80	1.6	3	80	2.4	Lung	1	20	0.2	2	70	1.4	38
73	Adeno	II	2	100	2	3	100	3	Lung	0.5	10	0.05	0.5	100	0.5	14
74	Adeno	II	3	100	3	3	90	2.7	Lung	0.5	20	0.1	2	80	1.6	33
75	Adeno	II	NA(unsuccessful staining not included in survival curve)						Lung	0	0	0	1	60	0.6	64
76	Adeno	III	0	0	0	3	75	2.25	Lung	0.5	10	0.05	0.5	20	0.1	116
77	Adeno	III	0	0	0	2	100	2	Lung	2	10	0.2	3	80	2.4	87
78	Adeno	III	0	0	0	1.5	90	1.35	Lung	0	0	0	2	75	1.5	80
79	Adeno	III	1	10	0.1	3	90	2.7	Lung	0	0	0	2	80	1.6	66
80	Adeno	III	1	50	0.5	1	40	0.4	Lung	0	0	0	1	70	0.7	52
81	Adeno	III	1	60	0.6	1	80	0.8	Lung	1	10	0.1	1	75	0.75	15
82	Adeno	III	1	90	0.9	1	80	0.8	Lung	0.5	10	0.05	1.5	60	0.9	57
83	Adeno	III	1.5	80	1.2	1	100	1	Lung	0	0	0	1.5	80	1.2	44
84	Adeno	III	2	95	1.9	2	80	1.6	Lung	0.5	10	0.05	1.5	80	1.2	83
85	Adeno	III	2	95	1.9	1	95	0.95	Lung	0.5	10	0.05	1	80	0.8	12
86	Adeno	III	2	100	2	2	90	1.8	Lung	0	0	0	1	70	0.7	75
87	Adeno	III	3	100	3	1	80	0.8	Lung	0.5	40	0.2	2	60	1.2	2
88	Adeno	III	1	90	0.9	3	70	2.1	NA							65
89	Adeno	III	1	90	0.9	3	70	2.1	NA							12
90	Adeno	III	1	95	0.95	1.5	70	1.05	NA							29
91	Adeno	III	1	100	1	2	80	1.6	NA							64
92	Adeno	III	2	80	1.6	3	75	2.25	NA							8
93	Adeno	III	2	90	1.8	2	80	1.6	NA							2
