# Supplementary material for: Cytoplasmic RAP1 mediates cisplatin resistance of non-small cell lung cancer
Source: Cell Death Dis. 2017 May 18;8(5):e2803–. doi: 10.1038/cddis.2017.210 (PMC5520727; doi:10.1038/cddis.2017.210)
Supplement: Supplementary Information [file cddis2017210x3.xls]

## Sheet: Sheet1
Sample Number	Tumor Type	Grade	Cytoplasmic RAP1			Nuclear RAP1			Peri-tumoral Tissue Type	Cytoplasmic RAP1			Nuclear RAP1
			Staining Intensity	%Positive	Expression	Staining Intensity	%Positive	Expression		Staining Intensity	%Positive	Expression	Staining Intensity	%Positive	Expression
1	Squamous	I	0	0	0	1	90	0.9	Lung	0	0	0	2	90	1.8
2	Squamous	I	0	0	0	1	90	0.9	Lung	0	0	0	0	0	0
3	Squamous	I	0	0	0	1	95	0.95	Lung	0	0	0	3	50	1.5
4	Squamous	I	0	0	0	0.5	85	0.425	Lung with inflammation	2	10	0.2	0.5	80	0.4
5	Squamous	I	0	0	0	1.5	90	1.35	Lung	0	0	0	3	50	1.5
6	Squamous	I	1	20	0.2	1	80	0.8	Lung	0	0	0	1	50	0.5
7	Squamous	I	2	10	0.2	2	60	1.2	Lung	0	0	0	3	40	1.2
8	Squamous	I	0	0	0	2	55	1.1	Lung	0	0	0	1	70	0.7
9	Squamous	I	1	90	0.9	1	95	0.95	Lung	0	0	0	0.5	40	0.2
10	Squamous	I	0	0	0	1	55	0.55	Lung	0	0	0	3	40	1.2
11	Squamous	I	0	0	0	1.5	90	1.35	Lung	0	0	0	3	50	1.5
12	Squamous	I	0	0	0	2	90	1.8	Lung	1	10	0.1	1	60	0.6
13	Squamous	I	0	0	0	1	90	0.9	Lung	0	0	0	1	70	0.7
14	Squamous	I	0	0	0	0.5	95	0.475	Lung	0	0	0	0.5	100	0.5
15	Squamous	I	0	0	0	1	70	0.7	Lung	0	0	0	1	50	0.5
16	Squamous	I	0	0	0	1	10	0.1	Lung	0	0	0	0.5	100	0.5
17	Squamous (Partially adenomous differentiation)	II	1	80	0.8	2	100	2	Lung	0	0	0	1	60	0.6
18	Squamous	II	0.5	80	0.4	2	70	1.4	Lung	0	0	0	1	80	0.8
19	Squamous	II	0.5	10	0.05	1	95	0.95	Lung	0	0	0	1	50	0.5
20	Squamous	II	0.5	80	0.4	1	90	0.9	Lung	0	0	0	0.5	90	0.45
21	Squamous	II	0.5	30	0.15	1.5	80	1.2	Lung	2	10	0.2	1	10	0.1
22	Squamous	II	0	0	0	2	100	2	Lung	0	0	0	1.5	100	1.5
23	Squamous	II	0.5	10	0.05	3	80	2.4	Lung	1	20	0.2	3	60	1.8
24	Squamous	II	0	0	0	1	80	0.8	Lung	1	20	0.2	0.5	70	0.35
25	Squamous	II	0.5	90	0.45	2	70	1.4	Lung	0	0	0	1.5	70	1.05
26	Squamous	II	1	90	0.9	1	75	0.75	Lung	0	0	0	1.5	70	1.05
27	Squamous	II	0.5	90	0.45	2	90	1.8	Lung	0	0	0	1	90	0.9
28	Squamous	II	1	90	0.9	1.5	75	1.125	Lung	0	0	0	3	60	1.8
29	Squamous	II	0.5	10	0.05	1	90	0.9	Lung	0	0	0	3	80	2.4
30	Squamous	II	0.5	10	0.05	1	45	0.45	Lung	0	0	0	1.5	90	1.35
31	Squamous	II	0	0	0	1	90	0.9	Lung	0	0	0	1	70	0.7
32	Squamous	II	0	0	0	3	30	0.9	Lung with partial edema	0	0	0	2	70	1.4
33	Squamous	II	0	0	0	2	55	1.1	Lung with partial hyperplasia	0	0	0	2	80	1.6
34	Squamous	II	0.5	80	0.4	3	80	2.4	Lung	0	0	0	1.5	80	1.2
35	Squamous	II	0	0	0	0.5	40	0.2	Lung	0	0	0	0.5	70	0.35
36	Squamous	II	0	0	0	1	90	0.9	Lung	0	0	0	1	90	0.9
37	Squamous	II	0	0	0	0.5	80	0.4	Lung	0	0	0	0.5	90	0.45
38	Squamous	II	0	0	0	2	55	1.1	Lung	0	0	0	1	60	0.6
39	Squamous	II	0.5	90	0.45	1	80	0.8	Lung	0	0	0	1	80	0.8
40	Squamous	II	1	90	0.9	1	95	0.95	Lung	0	0	0	0.5	80	0.4
41	Squamous	II	0	0	0	1.5	95	1.425	Lung with infiltrating inflammatory cells	0	0	0	1	70	0.7
42	Squamous	II	0.5	30	0.15	0.5	40	0.2	Lung with partial hyperplasia	0	0	0	0.5	90	0.45
43	Squamous	II	0	0	0	1	60	0.6	Lung	0	0	0	0.5	90	0.45
44	Squamous	II	0	0	0	2	60	1.2	Lung	0	0	0	1	80	0.8
45	Squamous	II	0	0	0	1.5	80	1.2	Lung	0	0	0	1	50	0.5
46	Squamous	II	2	100	2	2	80	1.6	Lung	0	0	0	0.5	100	0.5
47	Squamous	II	1	95	0.95	1	80	0.8	Lung	0	0	0	0.5	100	0.5
48	Squamous	II	0	0	0	1	95	0.95	Lung	2	5	0.1	2	80	1.6
49	Squamous	II	1	90	0.9	1	80	0.8	Lung	1	10	0.1	0.5	80	0.4
50	Squamous	II	0.5	80	0.4	1	95	0.95	Lung	1	10	0.1	2	40	0.8
51	Squamous	II	0	0	0	1	70	0.7	Lung	1	10	0.1	1	50	0.5
52	Squamous	II	0	0	0	1	90	0.9	Lung	1	10	0.1	1	70	0.7
53	Squamous	II	0.5	10	0.05	2	80	1.6	Lung	1	10	0.1	1	20	0.2
54	Squamous	II	0.5	60	0.3	2	60	1.2	Lung	0.5	20	0.1	1	20	0.2
55	Squamous	II	1	90	0.9	1	95	0.95	Lung	NA
56	Squamous	II	1	95	0.95	1	95	0.95	Lung	1	20	0.2	0.5	80	0.4
57	Squamous	II	NA						Lung	0.5	20	0.1	1	80	0.8
58	Squamous	III	1	100	1	1.5	100	1.5	Lung	0	0	0	0.5	90	0.45
59	Squamous (Partially adenomous differentiation)	III	1	90	0.9	1	90	0.9	Lung	0	0	0	3	50	1.5
60	Squamous	III	1	90	0.9	1	80	0.8	Lung	1	20	0.2	1	70	0.7
61	Squamous	III	0.5	20	0.1	1	50	0.5	Lung with hyperplasia	0	0	0	1	70	0.7
62	Squamous	III	0.5	40	0.2	1	70	0.7	Lung	0	0	0	0.5	80	0.4
63	Squamous	III	2	100	2	1	90	0.9	Lung	0	0	0	1.5	80	1.2
64	Squamous	III	0.5	100	0.5	2	90	1.8	Lung	0	0	0	2	70	1.4
65	Squamous	III	0.5	30	0.15	2	70	1.4	Lung	0	0	0	1.5	70	1.05
66	Squamous	III	1	95	0.95	2	90	1.8	Lung	0	0	0	1.5	70	1.05
67	Squamous	III	0.5	30	0.15	2	60	1.2	Lung	0	0	0	2	80	1.6
68	Squamous	III	0.5	30	0.15	3	50	1.5	Lung	0	0	0	2	60	1.2
69	Squamous	III	1	20	0.2	1	60	0.6	Lung	0	0	0	2	70	1.4
70	Squamous	III	1	60	0.6	3	60	1.8	Lung	0	0	0	2	90	1.8
71	Squamous	III	1	95	0.95	2	80	1.6	Lung	1	10	0.1	0.75	80	0.6
72	Squamous	III	0.5	60	0.3	3	60	1.8	Lung	1	10	0.1	1.5	90	1.35
73	Squamous	III	0.5	80	0.4	1	80	0.8	Lung	2	10	0.2	0.5	70	0.35
74	Squamous	III	2	95	1.9	3	90	2.7	Lung	1	20	0.2	1	70	0.7
75	Squamous	III	2	80	1.6	1	80	0.8	Lung	1	20	0.2	3	80	2.4
